# Supplementary material for: Secondary Structure Characterization of Glucagon Products by Circular Dichroism and Nuclear Magnetic Resonance Spectroscopy
Source: Molecules. 2022 Nov 12;27(22):7805. doi: 10.3390/molecules27227805 (PMC9696263; doi:10.3390/molecules27227805)
Supplement: Supplementary file 1 [file molecules-27-07805-s001.zip]

Archive with 1 entries (1 files):
- molecules-1960395-supplementary.pdf
